# Supplementary material for: A Nationwide Evaluation of Antibiotic Consumption in Kazakhstan from 2019 to 2023
Source: Antibiotics (Basel). 2024 Nov 23;13(12):1123. doi: 10.3390/antibiotics13121123 (PMC11672648; doi:10.3390/antibiotics13121123)
Supplement: Supplementary file 1 [file antibiotics-13-01123-s001.zip]

Archive with 1 entries (1 files):
- antibiotics-3283339-supplementary.pdf
